# Supplementary material for: The emergence of neuroinvasive Cryptococcus: why eucalyptus-rich regions, especially in Africa, may be facing greater risk
Source: Front Cell Infect Microbiol. 2026 Mar 2;15:1727496. doi: 10.3389/fcimb.2025.1727496 (PMC12989513; doi:10.3389/fcimb.2025.1727496)
Supplement: Supplementary file 1 [file Table1.xlsx]

## Sheet: Sheet1
Region	CrAg⁺ Cases (95% UI)	CM Cases (95% UI)	CM Deaths (95% UI)	Eucalyptus Area	% of Global Eucalyptus	Guano Bird Population	People Living with HIV (2023)
Sub-Saharan Africa	204,300 (148,400–237,800)	162,500 (113,600–193,900)	135,900 (93,900–163,900)	~8.6 million ha	~38%	Tens of thousands (e.g., Namibia islands)	~26 million
Asia & Pacific	52,300 (32,900–74,100)	43,200 (25,300–64,700)	39,700 (20,600–59,700)	~1.8 million ha	~8%	Moderate (urban + seabird colonies)	~6.7 million
Latin America	7,000 (3,600–11,100)	5,300 (2,600–8,900)	2,400 (1,100–4,400)	~9.7 million ha	~43%	~4 million (Peru’s guano islands)	~2.3 million
Caribbean	1,800 (1,300–2,200)	1,400 (1,000–1,800)	700 (500–900)	Negligible	<1%	Moderate (pigeons, seabirds)	~340,000
North America	3,700 (3,000–4,600)	3,000 (2,300–3,700)	700 (500–1,000)	Minor plantations	<5%	Moderate (urban pigeons, seabirds)	~2.3 million
Europe	5,200 (4,000–6,500)	4,400 (3,400–5,600)	1,800 (1,300–2,400)	Small/ornamental	<5%	High (urban pigeons, seabirds)	~2.3 million
North Africa & Middle East	3,600 (2,600–5,000)	3,300 (2,400–4,500)	1,900 (1,300–2,700)	Very limited	<1%	Low to moderate	~210,000
Global Total	278,000 (195,500–341,000)	223,100 (150,600–282,400)	181,100 (119,400–234,300)	~22.6 million ha	100%	~4 million+ (mostly in Peru + urban)	~39.9 million
